# Supplementary material for: Identification of Conservation Priority Areas and a Protection Network for the Siberian Musk Deer (Moschus moschiferus L.) in Northeast China
Source: Animals (Basel). 2022 Jan 21;12(3):260. doi: 10.3390/ani12030260 (PMC8833384; doi:10.3390/ani12030260)
Supplement: Supplementary file 1 [file animals-12-00260-s001.zip]

Archive with 1 entries (1 files):
- animals-1520134-supplementary.pdf
